# Supplementary material for: Identification of South African Plant-Based Bioactive Compounds as Potential Inhibitors against the SARS-CoV-2 Receptor
Source: Pharmaceuticals (Basel). 2024 Jun 22;17(7):821. doi: 10.3390/ph17070821 (PMC11279959; doi:10.3390/ph17070821)
Supplement: Supplementary file 1 [file pharmaceuticals-17-00821-s001.zip › Table S1.xlsx]

## Sheet: Table S1
	Table S1: Distinguished metabolites in the extracts of Artemisia annua and Artemisia afra using UPLC-MS/MS set in positive ionization mode
								1st Replicate	2nd Replicate	3rd Replicate	4th Replicate	5th Replicate	6th Replicate	1st Replicate	2nd Replicate	3rd Replicate	4th Replicate	5th Replicate	6th Replicate	Artemisia annua	Artemisia afra
RT [min]	Molecular Weight	m/z	HMDB_ID	Compound_name	Formula	Monoisotopic_Mass	Delta(ppm)	Artemisia annua	Artemisia annua	Artemisia annua	Artemisia annua	Artemisia annua	Artemisia annua	Artemisia afra	Artemisia afra	Artemisia afra	Artemisia afra	Artemisia afra	Artemisia afra	AVE(Group c)	AVE(Group d)	FC(Group c/Group d)	Log2(FC)	T-Test	Log10(p value)	VIP
10.135	82.0424	83.0496	HMDB0031597	2,4-Pentadienal	C5H6O	82.0419	6	50.9363	565.678	171.85	43.3987	631.713	41.854	30.3404	24.6819	25.6889	29.3045	26.0819	27.6945	250.905	27.2987	9.1911	3.20024	0.0182536	1.73865	1.02188
2.75	82.0537	83.0609	CSID3289	Fomepizole	C4H6N2	82.0531	7	58.8298	69.1183	65.5177	68.6278	74.4259	63.691	6.60469	4.28688	9.12433	6.77855	4.78402	3.69695	66.7018	5.87924	11.3453	3.50402	1.58832e-09	8.79906	1.51668
1.227	85.0896	86.0969	HMDB0034301	Piperidine	C5H11N	85.0891	6	254.463	301.161	336.689	313.875	275.297	284.828	11.4684	11.7208	14.8931	10.8531	12.319	12.2878	294.385	12.257	24.0176	4.58602	2.02431e-06	5.69372	1.73169
5.787	90.0322	91.0395	HMDB0000700	Hydroxypropionic acid	C3H6O3	90.0317	5	3.22839	0.824989	1.00053	0.754204	3.58063	2.94951	1.72768	1.128	1.15087	1.00187	1.02164	1.1626	2.05638	1.19877	1.7154	0.778543	0.029758	1.5264	0.328563
2.893	94.0535	95.0608	HMDB0033112	Methylpyrazine	C5H6N2	94.0531	4	1416.42	1899.6	1897.97	1984.01	1878.35	1670.59	33.5992	52.076	43.4505	26.3944	41.2792	9.68157	1791.16	34.4135	52.0481	5.70177	3.46063e-06	5.46084	1.94158
1.032	97.0895	98.0968	CSID67029750	1,3-Hexadien-3-amine	C6H11N	97.0891	4	17.8278	21.9196	19.3337	17.0128	22.1325	21.2455	19.2719	18.6883	21.4076	19.0136	19.5403	19.1015	19.912	19.5039	1.02092	0.0298749	0.100382	0.998344	0.0406724
1.024	100.053	101.06	HMDB0250981	Valerolactone	C5H8O2	100.052	3	44.015	40.6066	39.3359	39.2409	36.6353	38.4312	33.1175	35.6675	37.6628	34.6062	33.2263	36.4095	39.7108	35.115	1.13088	0.177446	0.00107039	2.97046	0.297425
3.178	102.032	103.039	HMDB0000060	Acetoacetic acid	C4H6O3	102.032	3	7.44301	9.90344	8.76507	6.89578	10.349	8.04648	2.84178	6.01945	4.5165	15.8328	4.42388	4.53876	8.56713	6.3622	1.34657	0.429287	0.0477512	1.32102	0.464
0.974	105.043	106.05	HMDB0000187	Serine	C3H7NO3	105.043	3	19.7957	20.1009	22.6284	21.3617	20.4081	20.2997	48.6673	47.4246	62.0086	51.3807	45.845	55.1679	20.7658	51.749	0.401278	-1.31733	1.80541e-05	4.74342	0.919621
1.024	110.037	111.044	HMDB0033002	5-Methyl-2-furancarboxaldehyde	C6H6O2	110.037	2	104.921	100.432	106.22	109.793	98.9671	102.096	1547.04	1844.89	1730.57	1535.9	1555.37	1681.21	103.738	1649.16	0.0629035	-3.99072	7.98283e-07	6.09784	1.61544
1.242	111.032	112.04	HMDB0004230	Pyrrole-2-carboxylic acid	C5H5NO2	111.032	2	130.038	165.611	138.001	149.034	143.256	147.1	89.9764	78.6668	93.989	81.794	81.8927	90.6831	145.507	86.167	1.68866	0.755878	8.64749e-07	6.06311	0.691146
0.974	111.043	112.051	HMDB0000630	Cytosine	C4H5N3O	111.043	1	101.856	327.323	397.479	386.752	354.09	335.778	376.071	387.1	363.185	399.497	328.554	357.804	317.213	368.702	0.860351	-0.217003	0.0457187	1.33991	0.268578
6.178	112.053	113.06	HMDB0301801	Parasorbic acid	C6H8O2	112.052	2	44.5907	121.55	82.0048	56.6787	124.803	120.24	63.3017	65.4303	52.8082	68.5627	58.8777	59.9997	91.6445	61.4967	1.49023	0.575539	0.0167374	1.77631	0.389512
2.487	117.058	118.065	HMDB0000738	Indole	C8H7N	117.058	2	240.966	249.201	275.003	250.847	283.172	269.911	227.161	261.55	202.09	230.916	242.076	175.731	261.517	223.254	1.17139	0.228217	0.00463512	2.33394	0.314081
2.502	118.042	119.049	CSID66739022	1(2H)-Pentalenone	C8H6O	118.042	2	128.339	129.039	121.509	128.948	125.46	126.547	146.434	160.597	154.858	159.937	153.56	172.866	126.64	158.042	0.801309	-0.31957	5.61911e-06	5.25033	0.443167
2.503	/	157.028	HMDB0032469	Phthalide	C8H6O2	134.037	14	1.43328	1.38903	1.51273	1.53119	1.63747	1.44013	1.29749	1.18703	1.06917	1.36291	1.24733	1.00862	1.49064	1.19543	1.24695	0.318407	0.000350194	3.45569	0.412511
3.709	121.089	122.097	HMDB0060677	2,6-Dimethylaniline	C8H11N	121.089	1	28.0393	35.3238	39.4814	32.4479	25.0484	28.6065	23.2573	26.3457	28.9537	26.2355	27.4291	31.4345	31.4912	27.276	1.15454	0.207318	0.0202701	1.69314	0.247279
6.097	125.06	126.068	HMDB0002894	5-Methylcytosine	C5H7N3O	125.059	11	0.644981	0.772905	0.708911	0.73022	0.766128	0.803893	1.72469	1.70357	1.70121	1.74571	1.80872	1.63335	0.737839	1.71954	0.429091	-1.22064	6.70845e-10	9.17338	0.891389
3.795	126.068	127.075	HMDB0033629	xi-4-Hydroxy-4-methyl-2-cyclohexen-1-one	C7H10O2	126.068	0	71.8625	61.872	39.1349	77.0544	56.1356	61.1187	53.9559	47.1838	61.413	49.2774	67.0053	54.8482	61.1963	55.6139	1.10038	0.137999	0.06044	1.21868	0.130748
3.78	/	128.071	HMDB0000549	gamma-Butyrolactone	C4H6O2	86.0368	0	1021.19	878.905	964.726	1220.26	1162.9	907.281	932.639	1774.05	1020.4	736.409	957.426	871.07	1025.88	1048.67	0.978269	-0.0316974	0.126056	0.899437	0.0179359
0.853	129.025	130.032	HMDB0251849	Epigoitrin	C5H7NOS	129.025	1	22.8267	21.9962	20.0345	24.5846	21.7804	23.6859	20.3176	22.6972	19.1461	24.2553	16.7488	20.6956	22.4847	20.6434	1.08919	0.123262	0.0292485	1.5339	0.190783
0.987	129.043	130.05	HMDB0000267	Pyroglutamic acid	C5H7NO3	129.043	1	422.021	79.8416	457.125	484.013	85.0062	83.2385	276.994	224.34	389.242	371.797	233.956	298.454	268.541	299.131	0.897738	-0.155634	0.107099	0.970213	0.350922
3.251	131.037	132.044	HMDB0253466	Indol-2-one	C8H5NO	131.037	0	546.1	540.324	510.53	538.838	531.079	505.401	66.1675	61.8837	63.9269	50.6825	59.0177	51.7372	528.712	58.9026	8.97604	3.16608	2.54538e-09	8.59425	1.43975
0.97	131.058	132.065	HMDB0245903	3-Hydroxyproline	C5H9NO3	131.058	1	29.9919	24.4915	28.7589	34.8194	30.9524	27.9046	21.2521	29.1994	29.3209	29.109	22.8783	24.348	29.4864	26.0179	1.13331	0.180544	0.0209403	1.67902	0.239163
0.855	/	154.05	HMDB0001149	5-Aminolevulinic acid	C5H9NO3	131.058	15	45.4223	45.6041	48.5385	45.8573	39.8197	30.3019	21.503	27.18	21.0215	29.6556	47.8342	27.3819	42.5906	29.096	1.4638	0.549714	0.00407348	2.39003	0.511246
5.407	132.042	133.05	HMDB0033958	2-Deoxy-ribono-1,4-lactone	C5H8O4	132.042	0	9.13104	9.59735	14.6628	18.3137	9.3939	17.3761	4.12384	13.4634	39.1897	6.0359	9.41489	18.6035	13.0792	15.1385	0.863964	-0.210956	0.1042	0.982133	0.0783708
4.301	133.053	134.06	HMDB0059805	5-Hydroxyindole	C8H7NO	133.053	1	61.6892	79.2397	24.9396	22.892	51.001	52.9287	37.9828	18.3093	18.8752	16.4453	18.9454	17.2842	48.7817	21.307	2.28947	1.19501	0.0034395	2.46351	0.724424
4.479	133.053	134.06	HMDB0061918	1,3-Dihydro-(2H)-indol-2-one	C8H7NO	133.053	0	61.6892	79.2397	60.9739	61.7104	51.001	52.9287	22.0855	27.4745	27.9764	25.218	26.0884	30.7228	61.2571	26.5943	2.3034	1.20376	5.93655e-06	5.22647	0.866391
0.845	135.036	136.044	HMDB0000742	Homocysteine	C4H9NO2S	135.035	7	26.0012	25.7115	39.3365	24.2187	26.3252	27.0933	61.678	66.5294	55.6526	65.7848	60.6403	71.691	28.1144	63.6627	0.441615	-1.17914	7.16114e-07	6.14502	0.864921
0.81	137.047	138.055	HMDB0000875	Trigonelline	C7H7NO2	137.048	2	996.816	984.971	1023.51	1088.94	1086.49	1003.52	606.09	514.664	463.984	548.839	585.701	524.107	1030.71	540.564	1.90672	0.931096	2.62332e-08	7.58115	0.774155
2.644	/	138.066	CSID67028654	1,3,4-Oxadiazepine	C4H4N2O	96.0324	1	399.457	436.612	417.484	388.788	391.728	408.796	0.356429	0.377845	0.374533	0.376282	0.41962	0.421929	407.144	0.387773	1049.96	10.0361	7.81849e-08	7.10688	2.56366
2.804	/	139.123	HMDB0029729	5-Ethyl-2-methylpyridine	C8H11N	121.089	2	4.03171	4.36977	2.8825	1.11792	1.9429	1.80197	31.4573	37.9438	115.685	17.9908	31.8799	19.4968	2.69113	42.4089	0.0634567	-3.97808	0.00879454	2.05579	1.51903
0.897	142.012	143.019	HMDB0037762	Methyl 2-thiofuroate	C6H6O2S	142.009	19	91.5028	90.8173	72.5942	77.8686	91.9323	81.0642	2.08487	1.35247	3.77132	2.71352	13.2485	1.75238	84.2966	4.15384	20.2937	4.34296	8.94085e-08	7.04862	1.7356
1.229	143.094	144.102	CSID133327	2-Aminocyclohexanecarboxylic acid	C7H13NO2	143.095	2	53.6994	48.2489	43.426	52.4247	49.7544	47.5692	22.1942	135.233	30.5093	22.3499	22.0421	22.4142	49.1871	42.4572	1.15851	0.212271	0.106179	0.973961	0.41803
2.503	146.037	147.044	HMDB0001218	Coumarin	C9H6O2	146.037	2	121.2	124.63	117.201	125.437	119.819	123.381	159.557	171.463	163.68	155.59	154.684	179.761	121.945	164.122	0.74301	-0.428547	2.41007e-05	4.61797	0.518759
1.686	147.032	148.039	HMDB0061933	1H-Indole-2,3-dione	C8H5NO2	147.032	1	37.7389	19.1012	38.5133	41.6192	36.7151	53.3975	17.8168	25.9605	41.2845	38.9584	41.5959	35.5499	37.8475	33.5276	1.12885	0.174848	0.0736988	1.13254	0.147218
0.981	147.053	148.06	HMDB0000148	Glutamic acid	C5H9NO4	147.053	2	89.4404	100.134	100.414	102.071	80.6903	87.3017	88.5279	104.318	94.184	90.2174	96.925	88.2459	93.3419	93.7363	0.995793	-0.00608248	0.13099	0.882761	0.0157642
11.148	148.016	149.023	HMDB0256501	Phthalic anhydride	C8H4O3	148.016	1	10032.5	9777.35	10289.6	10198.4	9701.95	10497.9	11831.6	12307.7	12003.2	11987.3	13900.7	14638.8	10083	12778.2	0.789074	-0.341767	0.000548671	3.26069	0.442196
4.936	/	150.031	CSID71227	3-Amino-2-cyclohexenone	C6H9NO	111.068	6	174.301	174.458	137.093	144.279	157.06	154.41	2471.76	2522.74	2418.14	2949.61	2555.69	2830.27	156.933	2624.7	0.059791	-4.06393	9.83869e-07	6.00706	1.63035
2.26	151.049	152.056	HMDB0000132	Guanine	C5H5N5O	151.049	1	42.2977	30.3599	55.2799	51.6667	48.0452	47.5051	93.3397	89.4226	86.7651	102.681	90.716	85.7511	45.8591	91.4459	0.501488	-0.995712	1.07599e-06	5.96819	0.785781
1.891	152.033	153.041	HMDB0000292	Xanthine	C5H4N4O2	152.033	1	126.418	161.936	226.368	173.7	142.268	182.741	28.9753	26.8588	29.0305	26.0392	27.1049	25.8229	168.905	27.3053	6.18581	2.62896	6.25113e-05	4.20404	1.29905
3.933	/	153.138	CSID63917	Parvoline	C9H13N	135.105	2	58.5961	76.7772	54.6507	74.8036	67.3793	45.1742	1.56506	1.64937	12.0198	1.66034	2.37642	4.91221	62.8968	4.03053	15.6051	3.96394	1.36053e-05	4.86629	1.64991
0.92	/	156.042	HMDB0245805	3-Amino-2,2-dimethylpropanoic acid	C5H11NO2	117.079	1	175.29	146.588	131.069	132.466	129.358	124.013	10.5219	10.2306	11.0279	11.1196	11.4855	13.3929	139.797	11.2964	12.3754	3.6294	7.72376e-06	5.11217	1.5381
3.184	155.073	156.081	HMDB0033123	4-Phenylpyridine	C11H9N	155.073	1	102.617	123.782	91.1761	98.9005	92.4496	118.745	21.1644	23.4245	26.7715	22.4428	22.0478	43.1358	104.612	26.4978	3.94795	1.9811	4.00616e-07	6.39727	1.1294
4.046	/	156.102	HMDB0031561	4-Methyl-2-pentenoic acid	C6H10O2	114.068	1	19.6051	18.3279	17.2709	17.251	11.2568	18.4495	14.9992	10.1959	6.71395	4.62783	3.54405	18.2226	17.0269	9.71725	1.75223	0.809194	0.00454416	2.34255	0.651962
3.015	/	157.133	CSID642931	5-Isothiocyanatoindane	C6H13NO	115.1	1	0.43827	0.506074	0.989633	0.392516	0.811195	0.490545	1.73106	1.82439	1.54843	1.51654	2.48262	2.17391	0.604705	1.87949	0.321739	-1.63604	1.7697e-05	4.7521	1.00604
0.99	157.074	158.081	HMDB0094701	N-Acetylproline	C7H11NO3	157.074	1	51.4303	54.2258	57.6415	53.153	50.9246	48.4676	38.3253	41.7526	46.3795	43.6482	41.0046	48.8742	52.6405	43.3307	1.21485	0.280781	0.000285609	3.54423	0.390118
3.471	161.047	162.055	HMDB0240311	2,8-Quinolinediol	C9H7NO2	161.048	1	107.957	60.1198	60.0204	90.9303	67.5244	75.9032	88.5128	90.4679	88.1891	93.3693	72.7051	96.7742	77.0758	88.3364	0.872526	-0.196729	0.0352793	1.45248	0.251105
3.195	/	200.091	CSID207959	Norcamphoric acid	C7H10O4	158.058	2	69.3116	62.8048	59.1941	57.6222	54.3879	57.9504	6.12062	9.01975	7.1554	9.44893	12.1904	7.92134	60.2118	8.64274	6.96675	2.80049	4.65395e-09	8.33218	1.3521
4.771	162.031	163.039	HMDB0002149	3 Hydroxycoumarin	C9H6O3	162.032	2	10338.6	3086.85	11332.9	3319.65	3250.98	2819.09	9801.09	8427.08	9138.73	10114.2	8745.88	9960.76	5691.36	9364.63	0.60775	-0.71845	0.0137054	1.86311	0.638476
1.311	/	164.118	HMDB0041571	Propylpyrazine	C7H10N2	122.084	1	60.1489	82.7871	72.8628	88.472	73.7595	70.8151	0.300735	0.25723	0.285859	0.273184	0.270089	0.30965	74.8076	0.282791	264.533	8.0473	5.29766e-06	5.27592	2.2938
2.076	165.065	166.072	HMDB0000897	7-Methylguanine	C6H7N5O	165.065	1	66.4746	59.9777	25.0279	65.1583	65.9937	69.4638	53.1664	43.247	49.5021	57.0427	48.8528	51.6419	58.6827	50.5755	1.1603	0.214497	0.0449326	1.34744	0.132868
1.005	166.063	167.07	HMDB0032573	Ethylparaben	C9H10O3	166.063	2	56.6647	49.6611	27.5745	71.6496	54.1439	53.7406	40.668	30.5623	33.0638	44.4796	29.7297	32.5807	52.2391	35.1807	1.48488	0.570346	0.004647	2.33283	0.465828
5.003	/	169.013	HMDB0000208	Oxoglutaric acid	C5H6O5	146.022	13	84.6761	70.6066	87.6228	50.4741	65.4111	111.694	5.13404	6.59906	5.8137	9.61903	5.61915	7.29831	78.4141	6.68055	11.7377	3.55308	0.000129282	3.88846	1.50978
2.849	168.042	169.049	HMDB0240257	Quinolacetic acid	C8H8O4	168.042	1	58.6832	54.7326	50.4175	57.129	53.06	44.2294	604.738	616.889	658.11	663.72	539.9	802.006	53.0419	647.56	0.0819104	-3.60981	7.79834e-06	5.108	1.53369
2.954	172.063	173.071	CSID11248873	4-Phenyl-3(2H)-pyridazinone	C10H8N2O	172.064	1	3.86885	2.62692	1.81279	3.80517	3.10494	2.89778	77.9232	92.8124	101.33	82.5021	83.3298	73.0434	3.01941	85.1569	0.035457	-4.81779	4.0341e-06	5.39425	1.77675
0.787	/	173.14	CSID4476579	4-Guanidino-1-butanol	C5H13N3O	131.106	1	26.4976	39.6116	70.4659	42.4226	44.3906	28.0131	1.31163	1.43828	1.36921	1.45675	1.41076	1.56815	41.9002	1.4258	29.3872	4.87712	0.000426609	3.36997	1.7645
4.626	174.031	175.039	HMDB0030577	1-Oxo-1H-2-benzopyran-3-carboxaldehyde	C10H6O3	174.032	1	3.12041	2.58046	3.18861	5.98314	4.94132	3.75223	17.8278	22.3618	41.9926	18.9826	39.5123	42.1689	3.92769	30.4743	0.128885	-2.95584	0.000697216	3.15663	1.34664
2.672	/	176.118	HMDB0255591	Nicotyrine	C10H10N2	158.084	1	77.6002	94.9674	69.6868	101.301	76.9638	66.7891	1.39237	2.04132	1.36014	5.68436	2.21128	0.763581	81.218	2.24217	36.2229	5.17883	1.38082e-05	4.85986	1.86494
1.243	176.032	177.039	HMDB0000044	Ascorbic acid	C6H8O6	176.032	1	1.53677	0.827649	0.70448	0.703265	1.33945	0.981851	1.77645	1.13549	0.636628	0.966058	1.39961	1.40782	1.01558	1.22034	0.832207	-0.264986	0.0569966	1.24415	0.216466
2.75	/	178.134	CSID10910	Anatabine	C10H12N2	160.1	1	110.951	132.537	125.853	119.799	133.241	111.447	0.340693	0.36924	0.380735	0.371485	0.360066	0.411134	122.305	0.372226	328.577	8.36009	8.2489e-07	6.0836	2.33925
1.278	179.044	180.051	HMDB0259923	Xanthopterin	C6H5N5O2	179.044	1	0.4682	1.60665	0.502249	0.653038	0.858598	0.690902	0.476904	0.583286	0.749781	1.16414	0.496469	0.570506	0.796606	0.673514	1.18276	0.242157	0.0829297	1.08129	0.143276
1.725	179.08	180.088	HMDB0011690	7-Aminomethyl-7-carbaguanine	C7H9N5O	179.081	2	5.50342	6.41329	7.29757	4.43542	5.75803	3.17406	6.22544	5.46133	6.47641	6.32216	10.7161	5.66708	5.4303	6.81143	0.797233	-0.326926	0.0324778	1.48841	0.306102
1.288	181.074	182.081	HMDB0000158	Tyrosine	C9H11NO3	181.074	1	567.755	595.704	640.114	641.972	641.827	620.273	551.404	399.618	480.271	430.847	423.815	449.121	617.941	455.846	1.35559	0.438922	3.18068e-05	4.49748	0.508773
2.644	/	182.129	CSID34452308	4-(1H-Pyrazol-1-yl)-1-butanol	C7H12N2O	140.095	1	47.465	51.5701	47.0055	31.2574	44.6215	48.3054	0.323402	0.343687	0.340674	0.342265	0.381686	0.383786	45.0375	0.352583	127.736	6.99702	1.08735e-05	4.96363	2.13686
2.501	182.058	183.065	HMDB0000755	Hydroxyphenyllactic acid	C9H10O4	182.058	1	19.9725	21.4877	20.795	19.6608	3.2566	18.5903	16.4391	16.8959	18.3756	14.5567	18.2051	21.7096	17.2938	17.697	0.977216	-0.0332504	0.126776	0.896964	0.165708
0.988	183.056	184.064	HMDB0250194	Choline sulfate	C5H13NO4S	183.057	1	8.41267	5.12101	8.30648	8.11551	8.36799	6.90684	79.3749	115.223	92.8046	101.756	112.957	83.2213	7.53842	97.5559	0.0772728	-3.6939	1.2057e-05	4.91876	1.55068
4.624	/	187.086	HMDB0245493	5-Fluoromethylornithine	C6H13FN2O2	164.096	5	85.7651	81.2926	79.8702	90.5352	77.9311	80.1857	6.66133	8.10342	9.89284	7.16908	8.6935	11.5119	82.5967	8.67201	9.52451	3.25164	3.28707e-08	7.48319	1.4592
8.255	186.141	187.148	CSID30992614	1,4-Octadien-1-ylbenzene	C14H18	186.141	1	832.975	825.018	866.32	879.53	822.776	845.052	74.2755	64.9742	63.7646	76.0445	70.4327	72.7875	845.279	70.3798	12.0102	3.58619	7.32448e-09	8.13522	1.5324
3.17	190.074	191.081	CSID32887546	Amino(1H-indol-2-yl)acetic acid	C10H10N2O2	190.074	1	1.31581	1.46452	19.6608	2.51782	3.02594	14.9644	151.796	162.596	170.844	139.869	156.181	133.023	7.15821	152.385	0.0469746	-4.41198	5.43528e-09	8.26478	1.77839
3.196	191.094	192.102	HMDB0001896	5-Methoxytryptophol	C11H13NO2	191.095	1	28.2265	27.0871	13.3949	23.8484	14.9761	25.0838	4.2545	6.04648	4.48229	16.8829	12.1578	4.61048	22.1028	8.0724	2.73807	1.45316	0.000515668	3.28763	0.916501
2.32	/	192.113	CSID23948557	5-Allyl-6-methyl-4(1H)-pyrimidinone	C8H10N2O	150.079	2	13.2859	15.7639	14.5018	19.0355	17.0475	17.2115	1.27179	1.10557	1.17497	1.23276	1.12297	1.00685	16.141	1.15248	14.0054	3.80791	6.0237e-06	5.22014	1.57569
4.667	192.075	193.082	HMDB0030580	Shinanolone	C11H12O3	192.079	19	1.52681	1.58945	1.4874	1.3706	1.55105	1.60993	1.67949	1.76975	1.50609	1.43616	1.67759	1.58967	1.52254	1.60979	0.945799	-0.080394	0.0311611	1.50639	0.14377
4.23	192.126	193.134	HMDB0015189	Tocainide	C11H16N2O	192.126	0	2.08853	2.85561	1.93977	3.40306	1.89135	5.43222	1.10628	1.13482	0.956812	1.03734	0.907879	0.895464	2.93509	1.00643	2.91634	1.54416	0.0037912	2.42122	0.909498
2.096	/	194.129	CSID34236082	6-Amino-2,4,5-trimethyl-3-pyridinol	C8H12N2O	152.095	1	81.6322	90.9659	92.8663	115.706	94.8039	104.219	0.29782	0.326419	0.309261	0.318574	0.293502	0.342471	96.6989	0.314674	307.298	8.2635	3.94104e-06	5.40439	2.32476
2.866	/	232.119	HMDB0000325	3-Hydroxysuberic acid	C8H14O5	190.084	11	8.1033	7.32166	6.7674	5.94622	6.8473	6.76469	6.49511	6.13896	6.73395	5.19178	6.02558	5.98991	6.95843	6.09588	1.1415	0.190926	0.00765698	2.11594	0.27252
8.59	194.167	195.174	HMDB0038731	4,7-Megastigmadien-9-ol	C13H22O	194.167	1	1.47686	1.49262	1.30615	1.49696	1.1048	1.4339	2.42684	1.98847	0.639514	0.686573	1.92987	5.51247	1.38522	2.19729	0.630421	-0.665613	0.0466048	1.33157	0.186227
2.769	/	196.144	HMDB0001329	2'-Hydroxynicotine	C10H14N2O	178.111	1	808.962	1010.89	933.472	894.41	1024.61	855.285	0.383555	0.415694	0.428636	0.418222	0.408756	0.462859	921.271	0.41962	2195.49	11.1003	1.38455e-06	5.85869	2.69552
4.405	196.052	197.059	HMDB0259922	Xanthone	C13H8O2	196.052	2	1.49689	14.9602	2.90514	11.0429	1.04223	9.86012	13.6871	98.7968	14.3139	87.8305	11.6163	13.3224	6.88457	39.9278	0.172425	-2.53596	0.0192788	1.71492	1.04778
3.081	198.053	199.06	HMDB0002085	Syringic acid	C9H10O5	198.053	1	32.275	28.9133	33.8337	29.1525	30.7011	23.487	160.417	163.864	157.304	138.146	143.202	184.805	29.7271	157.956	0.188198	-2.40967	1.73227e-08	7.76139	1.25193
10.71	/	203.147	CSID9151298	3,6,8-Dodecatrien-1-ol	C12H20O	180.151	12	30.279	22.993	28.7857	28.415	23.0685	28.2895	1.93603	0.810604	7.86944	0.572153	0.731916	1.45941	26.9718	2.22993	12.0954	3.59638	1.02473e-07	6.98939	1.60291
6.947	/	205.158	HMDB0031102	3,6-Dodecadien-1-ol	C12H22O	182.167	11	587.637	587.657	601.046	622.84	563.3	555.575	43.9745	44.635	44.2163	42.2008	36.9502	45.2447	586.342	42.8703	13.6771	3.77369	6.44033e-08	7.19109	1.57178
3.336	205.074	206.081	HMDB0059765	3-Indolehydracrylic acid	C11H11NO3	205.074	1	8.82892	14.6387	19.0229	14.2418	38.9858	11.9385	7.99914	4.30251	3.27243	5.80277	6.17168	3.50239	17.9428	5.17515	3.4671	1.79373	0.00373861	2.42729	0.958882
3.343	/	208.096	CSID4512230	4,8-Dimethyl-7-hydroxycoumarin	C11H10O3	190.063	1	5.60557	9.9982	12.3425	10.9426	13.2599	11.0451	6.12583	6.09506	6.74396	7.50972	6.45736	6.42158	10.5323	6.55892	1.6058	0.683291	0.00123492	2.90836	0.552926
4.434	209.081	210.088	HMDB0245545	2',3'-Didehydro-2',3'-dideoxycytidine	C9H11N3O3	209.08	5	1.80812	2.00851	2.34208	1.47902	0.993269	1.00956	1.50291	1.593	1.57001	1.40919	1.70417	1.70455	1.60676	1.58064	1.01653	0.0236484	0.128878	0.88982	0.0469747
5.774	/	212.201	CSID465753	2-Methylenecyclododecanone	C13H22O	194.167	1	55.264	55.3298	61.5031	77.845	58.9386	72.0008	1.09614	1.10765	1.1301	1.10331	1.0032	1.14163	63.4802	1.097	57.8669	5.85467	8.56867e-06	5.06709	1.95506
1.727	212.068	213.075	HMDB0000913	Vanillactic acid	C10H12O5	212.068	1	1.17261	0.632289	10.2179	0.602676	0.960836	1.6891	0.704451	2.6995	1.64028	1.423	1.49123	15.1759	2.5459	3.85573	0.66029	-0.598827	0.0945838	1.02418	0.301339
3.717	/	213.076	HMDB0061681	6-(2-Hydroxyethoxy)-6-oxohexanoic acid	C8H14O5	190.084	10	5.39977	2.79553	5.12556	2.67289	8.69982	22.8606	10.9655	12.9117	4.27687	11.1228	7.72702	17.6022	7.92569	10.7677	0.736062	-0.442101	0.0689723	1.16133	0.438097
4.976	212.083	213.091	HMDB0245547	2',3'-Dideoxyuridine	C9H12N2O4	212.08	17	17.2883	9.89947	105.597	43.9946	112.695	31.9744	565.085	664.894	677.702	645.424	528.06	536.589	53.5749	602.959	0.0888533	-3.49243	1.25333e-07	6.90193	1.54221
3.047	/	238.068	CSID168469	Succinyl proline	C9H13NO5	215.079	2	59.8252	58.1125	49.2971	53.3554	57.4984	50.78	49.802	48.4987	53.3406	45.2176	44.3265	54.5133	54.8114	49.2831	1.11217	0.153383	0.00898314	2.04657	0.242321
4.391	215.118	238.107	HMDB0062175	N-Lactoylphenylalanine	C12H15NO4	237.1	2	12.7903	9.36718	9.39701	17.6649	8.7056	10.1413	69.8693	50.4612	40.4903	40.2221	32.7609	36.7076	11.3444	45.0852	0.251621	-1.99068	0.000360352	3.44327	1.10794
3.774	/	218.154	CSID14582	1-Phenylcyclohexanol	C12H16O	176.12	1	43.0077	44.8896	45.1299	50.6299	46.233	43.5886	1.53691	1.164	1.60612	1.33503	1.33062	1.27223	45.5798	1.37415	33.1694	5.05178	2.55965e-07	6.59182	1.81895
4.956	221.105	222.112	HMDB0033701	Hydrocotarnine	C12H15NO3	221.105	2	5.18756	7.08347	4.97793	3.24159	19.5079	3.10009	5.50197	5.16522	5.92199	6.77542	5.38423	6.0027	7.18309	5.79192	1.24019	0.310563	0.0883852	1.05362	0.00458341
5.862	/	225.091	HMDB0000017	4-Pyridoxic acid	C8H9NO4	183.053	16	16.1984	7.59091	2.79413	94.2766	13.4485	10.4022	997.056	1057.59	1060.97	1081.72	907.104	908.405	24.1184	1002.14	0.0240669	-5.37681	5.81712e-08	7.23529	1.97218
3.517	224.141	225.148	HMDB0303570	Vomifoliol	C13H20O3	224.141	2	155.796	156.87	156.315	161.195	141.866	137.312	20.8949	23.2763	20.4033	16.3966	20.0265	24.6454	151.559	20.9405	7.2376	2.85551	1.38686e-07	6.85797	1.36615
4.113	/	226.18	HMDB0033724	Undecylenic acid	C11H20O2	184.146	2	13.1627	11.4693	13.2862	13.5567	9.91487	14.1523	3.39028	7.03803	3.80205	2.39853	2.84615	2.95767	12.5903	3.73879	3.3675	1.75168	2.32612e-06	5.63337	1.05597
5.839	226.099	227.106	HMDB0246094	3'-Deoxythymidine	C10H14N2O4	226.095	16	123.026	80.9016	21.0722	20.7243	14.5944	19.8378	2734.91	3149.43	3153.35	2998.99	2537.98	2727.81	46.6928	2883.74	0.0161917	-5.9486	7.73336e-07	6.11163	2.0232
3.942	226.12	227.127	HMDB0303749	7-Epi-12-hydroxyjasmonic acid	C12H18O4	226.121	2	2748.22	3270.88	3257.64	3127.31	3345.02	2965.77	5399.64	5523.14	5953.47	5830.5	5569.6	5905.1	3119.14	5696.91	0.547515	-0.869031	1.15522e-08	7.93734	0.749287
3.109	/	229.07	HMDB0034326	erythro-4-Hydroxyarginine	C6H14N4O3	190.107	3	0.374861	0.782768	0.423888	0.509554	1.00083	0.475234	1.4948	2.52268	1.30758	0.760272	1.58014	1.2881	0.594523	1.49226	0.398404	-1.3277	0.00139223	2.85629	0.832989
5.782	228.115	229.122	HMDB0094651	Pyroglutamylvaline	C10H16N2O4	228.111	16	86.5249	87.0815	87.0991	85.9822	81.2643	81.4573	1069.28	846.752	838.577	831.162	998.756	1042.77	84.9015	937.884	0.0905246	-3.46555	4.93763e-06	5.30648	1.50316
2.991	/	229.154	HMDB0254474	mescaline	C11H17NO3	211.121	2	62.9524	67.5391	66.9058	62.2687	61.7414	58.9535	21.8591	21.1805	20.2706	19.1814	16.3931	17.8074	63.3935	19.4487	3.25952	1.70466	1.09718e-09	8.95972	1.05376
3.169	/	232.133	CSID30902651	2-Hydroxy-3-phenylcyclohexanone	C12H14O2	190.099	11	349.095	402.16	325.9	320.834	375.534	366.224	5.51365	4.37032	3.43308	4.11163	4.34097	3.1214	356.625	4.14851	85.9645	6.42567	1.10267e-06	5.95755	2.05238
3.905	/	237.091	CSID40514807	2-(2-Furylmethyl)-1-indanol	C14H14O2	214.099	9	0.915299	0.859943	0.897113	0.884035	1.09703	0.860694	1.31124	1.64979	1.27059	1.38688	1.45881	1.02871	0.91902	1.351	0.68025	-0.555863	0.000254202	3.59482	0.551208
9.416	/	237.14	HMDB0000210	Pantothenic acid	C9H17NO5	219.111	18	0.431852	0.45925	0.478288	0.426687	0.489358	0.452157	0.353097	0.34237	0.380787	0.359356	0.380338	0.389537	0.456265	0.367581	1.24127	0.311811	1.71351e-05	4.76611	0.431795
7.277	/	239.164	HMDB0002059	12-Hydroxydodecanoic acid	C12H24O3	216.173	9	46.1321	15.7689	15.8972	18.8806	19.6187	53.3342	6.17988	1.20185	3.86709	1.18998	3.82795	2.21048	28.2719	3.07954	9.18058	3.19859	0.0031303	2.50441	1.38383
4.038	241.11	242.117	HMDB0060750	3'-Amino-3'-deoxythimidine	C10H15N3O4	241.106	14	3.50596	8.44029	2.37408	2.11007	1.64394	5.89515	122.111	126.08	135.861	155.492	153.575	121.743	3.99491	135.81	0.0294154	-5.08729	2.29869e-06	5.63852	1.84528
5.406	242.094	243.101	HMDB0000273	Thymidine	C10H14N2O5	242.09	14	28.5087	33.8169	63.2716	15.6198	18.2892	36.0122	3345.29	3890.49	4227.15	3916.35	3178.79	3707.91	32.5864	3711	0.00878104	-6.83139	2.21239e-06	5.65514	2.12788
4.839	/	245.092	HMDB0304788	Phenylalanyl-Glycine	C11H14N2O3	222.1	9	72.662	19.4761	52.2046	49.4021	18.2723	54.8373	138.205	118.864	127.926	8.20867	107.729	116.414	44.4757	102.891	0.43226	-1.21003	0.00435608	2.3609	0.500102
3.5	/	245.102	HMDB0032705	Isopropyl beta-glucoside	C9H18O6	222.11	9	0.659092	0.662823	0.355367	0.698887	1.22931	0.504051	0.371627	0.385419	0.393494	0.368669	0.394932	0.383946	0.684922	0.383014	1.78824	0.838541	0.00638458	2.19487	0.578036
4.513	/	250.18	HMDB0036881	Germacrone-13-al	C15H20O2	232.146	2	2.62371	3.54504	3.98141	3.7622	3.22772	3.79188	400.627	339.898	443.274	355.24	385.577	316.4	3.48866	373.503	0.00934039	-6.7423	4.09601e-06	5.38764	2.10036
6.936	250.156	251.164	HMDB0035798	Piperdial	C15H22O3	250.157	2	171.908	141.406	92.7602	99.7759	141.171	130.934	43.2895	33.3525	34.1523	35.5778	38.4079	33.0888	129.659	36.3115	3.57075	1.83623	0.000157472	3.8028	1.07091
3.206	251.101	252.109	HMDB0003254	Muramic acid	C9H17NO7	251.101	4	1.24406	0.357762	0.441702	1.30115	1.20651	0.350805	0.420599	0.429629	0.491695	0.436657	0.500166	0.522356	0.816998	0.46685	1.75002	0.807372	0.0228843	1.64046	0.395255
2.641	251.115	252.123	CSID67029342	1-(Ribofuranosyl)indoline	C13H17NO4	251.116	2	5.65789	7.58365	4.23072	3.50942	2.51327	2.63034	4.569	4.8239	1.91679	6.42886	7.69891	0.639053	4.35421	4.34609	1.00187	0.00269582	0.138903	0.857288	0.159727
9.271	/	259.166	HMDB0030916	2-Hydroxyacorenone	C15H24O2	236.178	2	113.377	101.346	110.03	95.9084	111.826	117.094	2.72839	3.21861	5.98918	5.22059	4.72517	4.85049	108.264	4.45541	24.2994	4.60285	4.5762e-07	6.3395	1.73857
3.079	/	261.06	HMDB0244292	Keto-3-deoxy-manno-octulosonic acid	C8H14O8	238.069	8	27.6914	28.3391	30.4295	30.1412	27.2336	26.4351	41.475	53.6924	52.7995	37.0469	48.5254	50.2685	28.3783	47.3013	0.599948	-0.73709	0.000207308	3.68338	0.663999
4.664	/	262.18	HMDB0032248	11-Dodecenoic acid	C12H22O2	198.162	7	55.953	49.1167	46.6315	53.26	48.4205	48.9129	6.41234	4.61336	6.28241	4.21284	5.56902	4.53791	50.3824	5.27131	9.55785	3.25669	2.18624e-07	6.6603	1.45972
10.834	/	263.2	HMDB0029765	9-Pentadecenoic acid	C15H28O2	240.209	8	11.947	10.3743	9.8869	11.456	10.6503	17.5826	4.13965	8.56965	9.6842	7.50373	4.1925	9.24207	11.9829	7.22197	1.65922	0.730508	0.00256509	2.5909	0.596293
5.609	/	264.195	HMDB0302980	Risbitin	C14H22O2	222.162	2	2.44222	3.57213	3.44375	2.79806	4.01665	3.12054	1.26008	0.963834	0.857863	1.01129	1.53304	1.20199	3.23222	1.13801	2.84023	1.50601	5.24081e-06	5.2806	0.968749
4.972	264.089	265.097	HMDB0030327	Perlolyrine	C16H12N2O2	264.09	2	7.97051	7.07504	9.60748	8.33777	7.34972	8.24463	3.7025	2.99122	2.63523	4.36011	3.82403	3.30818	8.09753	3.47021	2.33344	1.22246	1.08481e-06	5.96465	0.877786
7.694	/	266.174	HMDB0302701	Artemorin	C15H20O3	248.141	2	64.5481	67.6723	79.4376	79.1225	71.1868	71.0941	1.0325	0.961666	0.660416	0.772185	1.08748	1.01506	72.1769	0.921551	78.3211	6.29133	9.52129e-07	6.0213	2.03055
1.312	/	270.094	HMDB0033699	Linamarin	C10H17NO6	247.106	2	2.10685	2.01027	2.3527	2.45665	2.72265	3.00496	0.885806	0.333487	1.10063	0.509315	0.358415	1.33058	2.44235	0.753038	3.24332	1.69747	1.17875e-05	4.92858	1.02843
5.177	270.052	271.06	HMDB0002124	Apigenin	C15H10O5	270.053	2	4.16483	3.10048	4.90605	14.2997	7.95525	3.07088	9.13755	3.5307	3.69163	7.37477	8.35425	7.29981	6.24953	6.56479	0.951978	-0.0710001	0.124702	0.904125	0.146526
7.673	/	273.146	HMDB0030917	1-Hydroxyacorenone	C15H22O3	250.157	0	4.67957	4.73853	4.82939	5.37482	5.41037	8.94497	0.684084	0.616683	0.61598	0.567192	0.521004	0.712861	5.66294	0.619634	9.13917	3.19206	0.000197822	3.70372	1.42939
2.821	273.095	274.103	CSID32720391	5-(Hydroxymethyl)cytidine	C10H15N3O6	273.096	2	39.2503	40.0508	37.6013	39.9184	38.6824	37.9624	9.00909	13.0521	10.4956	5.63084	10.6725	9.49967	38.911	9.72664	4.00045	2.00016	1.30959e-09	8.88286	1.13821
6.425	/	275.125	HMDB0036047	3alpha-Hydroxyoreadone	C14H20O4	252.136	2	57.2496	45.3104	48.9007	45.2548	45.3588	51.9269	1.52128	1.39052	1.44262	1.26806	1.36352	1.23006	49.0002	1.36934	35.7837	5.16123	1.94615e-06	5.71082	1.83716
6.718	/	277.14	HMDB0245544	2',3'-Dideoxyadenosine	C10H13N5O2	235.107	1	63.4823	58.1513	63.5827	64.2242	63.3478	62.7664	2.23997	1.40549	5.46096	1.95836	2.4793	5.03315	62.5924	3.0962	20.2159	4.33742	1.56297e-11	10.806	1.69877
3.04	/	277.191	HMDB0028801	Glutaminylleucine	C11H21N3O4	259.153	13	0.228136	0.229048	0.240754	0.226977	0.228163	0.217783	0.259106	0.28641	0.297099	0.269618	0.253715	0.32879	0.228477	0.282456	0.808891	-0.305982	0.00107823	2.96729	0.408153
3.196	/	279.145	HMDB0028852	Glycyl-Tryptophan	C13H15N3O3	261.111	1	0.491465	0.912624	1.73855	0.660079	1.51493	1.13452	0.441555	0.451035	0.516193	0.458413	0.515735	0.489702	1.07536	0.478772	2.24608	1.16741	0.00598417	2.223	0.713629
2.036	/	283.14	HMDB0002224	5-Methyldeoxycytidine	C10H15N3O4	241.106	2	7.02082	6.97784	9.45213	8.38199	8.99469	8.25857	0.363625	0.402109	0.387305	0.386117	0.380538	0.423111	8.18101	0.390467	20.9518	4.389	4.92366e-06	5.30771	1.69243
6.094	/	286.201	CSID67171193	3-Hydroxy-2-oxobutyl nonanoate	C13H24O4	244.167	3	922.987	904.997	774.083	697.779	834.202	647.927	2.13454	1.49313	1.49107	10.4902	1.5853	1.43159	796.996	3.10431	256.739	8.00416	6.41818e-06	5.19259	2.34042
4.724	286.047	287.054	HMDB0005801	Kaempferol	C15H10O6	286.048	3	431.455	396.341	416.338	407.314	459.221	446.366	932.805	992.948	1014.61	863.165	884.431	1075.51	426.172	960.579	0.443662	-1.17247	3.9704e-06	5.40117	0.869642
4.619	/	289.164	HMDB0001988	4-Hydroxycyclohexylcarboxylic acid	C7H12O3	144.079	3	4.35329	1.70122	1.35664	1.26882	1.33088	1.10753	1.04216	1.0374	2.08016	1.50068	1.02344	1.09832	1.85307	1.29703	1.4287	0.514704	0.0511074	1.29152	0.291128
5.075	/	296.128	HMDB0256794	Prodolic acid	C16H19NO3	273.136	6	1.29742	1.55937	1.40723	1.5009	1.54895	1.59608	1.26177	1.49161	1.30271	1.18815	1.26918	1.44258	1.48499	1.326	1.1199	0.163372	0.00734461	2.13403	0.254717
9.676	/	299.2	HMDB0006547	Stearidonic acid	C18H28O2	276.209	6	24.985	27.4115	60.3033	52.6699	25.5391	27.1033	12.5083	6.09915	8.88425	5.11764	5.77564	8.09623	36.3354	7.74686	4.69033	2.22969	0.00151905	2.81843	1.14758
4.254	302.042	303.049	HMDB0303704	Pollenin A	C15H10O7	302.043	2	366.352	425.202	373.407	314.787	355.719	384.72	207.478	196.24	182.556	139.033	366.23	148.028	370.031	206.594	1.7911	0.840847	0.000357314	3.44695	0.694677
3.174	/	309.117	HMDB0252093	3'-C-Ethynylcytidine	C11H13N3O5	267.086	6	0.375681	0.378627	0.360459	0.37672	0.373469	0.371264	0.523762	0.433679	0.485825	0.478615	0.419759	0.448783	0.372703	0.465071	0.801391	-0.319422	0.000481744	3.31718	0.430316
3.633	/	318.133	HMDB0035814	Lactucin	C15H16O5	276.1	2	3.89363	1.16355	1.25053	1.06254	1.2359	4.02516	70.1047	65.8324	126.745	134.35	71.5044	57.3902	2.10522	87.6543	0.0240173	-5.37978	0.000430886	3.36564	1.87981
1.99	/	319.099	CSID10291642	2'-Deoxy-5-formylcytidine	C10H13N3O5	255.086	8	28.7714	30.7794	27.7394	25.4622	27.9103	28.0292	77.1562	98.1084	99.4503	72.8399	89.792	89.5262	28.1153	87.8122	0.320176	-1.64307	1.44027e-05	4.84156	1.0285
6.257	322.141	323.148	HMDB0033105	N2-Galacturonyl-lysine	C12H22N2O8	322.138	10	4.48647	7.98925	7.90768	5.93167	7.1389	7.35185	629.915	602.913	697.94	620.467	524.86	525.873	6.80097	600.328	0.0113288	-6.46387	2.7875e-06	5.55478	2.0579
1.031	/	325.139	HMDB0003950	7-Methylinosine	C11H15N4O5	283.104	2	0.475683	0.486814	0.459247	0.491806	0.447545	0.4383	49.8299	64.7418	48.3323	48.5453	43.6505	56.1899	0.466566	51.8816	0.00899289	-6.797	7.61171e-06	5.11852	2.10725
4.767	/	330.263	HMDB0010221	9,10-DiHODE	C18H32O4	312.23	2	1.73902	1.87202	1.53545	1.82575	1.72295	1.82153	1.63539	1.64867	1.76227	1.85793	1.59386	2.00712	1.75279	1.75087	1.00109	0.00157563	0.137262	0.862449	0.00604009
6.708	330.073	331.08	HMDB0030475	Aflatoxin G2	C17H14O7	330.074	2	8.36367	10.3584	8.51384	9.85317	7.77613	9.34418	1477.88	2092.2	1961.54	1608.97	1769.44	1786.77	9.03489	1782.8	0.00506781	-7.62442	4.45269e-06	5.35138	2.23318
4.25	332.052	333.06	HMDB0006555	dIMP	C10H13N4O7P	332.052	1	99.0948	80.8909	95.0549	77.7333	93.2545	87.7128	41.91	43.7585	40.0814	28.9638	42.418	61.97	88.9569	43.1836	2.05997	1.04262	5.43787e-06	5.26457	0.79997
2.983	/	339.068	HMDB0303826	Protocatechuic acid 4-glucoside	C13H16O9	316.079	2	0.523958	1.52479	0.289841	0.902129	1.98493	0.463904	49.8267	41.7484	50.226	52.2147	39.7788	64.6625	0.948258	49.7429	0.0190632	-5.71307	1.73042e-05	4.76185	1.95785
4.679	/	339.141	HMDB0005862	2-Methylguanosine	C11H15N5O5	297.107	1	1.45209	1.38169	1.11265	1.19145	1.34831	1.15721	8.85732	8.0597	4.58638	6.54934	5.41981	6.45641	1.2739	6.65483	0.191425	-2.38515	0.000129315	3.88835	1.22897
2.35	/	339.166	HMDB0004207	Glutamyllysine	C11H21N3O5	275.148	5	34.1698	46.2091	46.2857	40.31	38.3626	33.4455	0.898535	0.781093	0.830129	0.926829	0.793386	0.711351	39.7971	0.823554	48.3236	5.59466	7.30292e-06	5.1365	1.91143
10.138	/	339.192	HMDB0005832	6b-Hydroxymethandienone	C20H28O3	316.204	3	0.603761	0.610419	0.605533	0.637503	0.588304	0.565048	0.413816	0.353005	0.394626	0.355988	0.389014	0.460152	0.601761	0.394434	1.52563	0.609409	7.87173e-07	6.10393	0.618678
5.172	342.094	343.102	HMDB0302440	1-O-Caffeoyl-beta-glucose	C15H18O9	342.095	2	1.01315	1.07796	0.925639	0.978234	0.947979	0.932031	1.48578	1.65965	1.7353	1.53643	3.31565	1.44271	0.979165	1.86259	0.525702	-0.927682	0.00297272	2.52685	0.681922
6.526	/	344.185	HMDB0000530	6-Ketoestriol	C18H22O4	302.152	3	2.56185	2.83567	2.00896	3.94819	2.46969	3.89309	78.1134	114.709	90.3932	76.4967	73.6567	81.1443	2.95291	85.7522	0.0344353	-4.85997	1.91436e-05	4.71798	1.78239
5.313	/	348.216	HMDB0014750	Bisoprolol	C18H31NO4	325.225	5	6.80509	7.97566	7.50943	33.252	6.8695	5.8164	0.874025	0.794666	1.6641	0.704212	0.728881	0.876277	11.3713	0.94036	12.0925	3.59605	0.0118614	1.92587	1.4226
5.161	/	352.211	HMDB0252764	Glucitol-lysine	C12H26N2O7	310.174	9	90.2482	83.461	87.8074	80.6425	90.1409	89.4932	2.11651	0.941554	3.48038	5.33737	1.92236	2.16916	86.9655	2.66122	32.6788	5.03028	8.78739e-09	8.05614	1.83089
8.725	352.261	353.268	HMDB0011570	MG(18:3/0:0/0:0)	C21H36O4	352.261	2	44.6457	53.274	52.8387	45.7213	52.6538	49.8406	19.562	23.1553	23.9484	18.2839	24.3672	22.4053	49.829	21.9537	2.26973	1.18252	7.58331e-08	7.12014	0.871197
4.893	/	356.148	HMDB0041697	6'-Hydroxyenterolactone	C18H18O5	314.115	3	1.26644	1.08595	1.07429	1.03636	1.09754	1.14006	2.6275	4.06214	2.32326	3.57803	2.76374	4.13442	1.11678	3.24818	0.343815	-1.54029	0.000305693	3.51471	0.970755
1.84	/	356.181	HMDB0001272	Nicotine glucuronide	C16H22N2O6	338.148	2	101.947	127.662	127.796	146.201	137.475	110.061	0.375626	0.41428	0.398404	0.386819	0.398257	0.442409	125.19	0.402633	310.93	8.28044	5.38007e-06	5.26921	2.32671
7.707	/	357.203	HMDB0002752	Prostaglandin A2	C20H30O4	334.214	2	0.625929	0.663222	1.62839	0.58241	1.45835	4.82959	0.583607	0.522443	0.524503	1.2864	0.55227	0.52852	1.63132	0.66629	2.44836	1.29182	0.0308821	1.51029	0.540903
3.227	/	358.164	HMDB0037247	4',5,7-Trihydroxy-6-prenylflavanone	C20H20O5	340.131	3	0.561935	0.651834	0.638945	0.533185	0.536125	0.448757	237.966	296.923	315.528	299.884	269.147	315.198	0.561797	289.108	0.00194321	-9.00734	2.18299e-06	5.66095	2.42842
3.983	/	364.211	HMDB0036690	3-Epinobilin	C20H26O5	346.178	3	4.06732	7.89308	5.88101	6.13389	2.63371	2.54827	300.889	389.108	296.669	586.271	340.001	331.273	4.85955	374.035	0.0129922	-6.26621	0.000134949	3.86983	2.02699
4.259	/	364.211	HMDB0032702	Zeranol	C18H26O5	322.178	3	3.44782	6.32317	5.25071	4.72128	1.82945	4.43104	216.553	180.941	159.047	265.468	309.086	190.095	4.33391	220.198	0.0196818	-5.66699	8.308e-05	4.0805	1.92411
10.522	/	365.268	HMDB0242141	Eicosanedioic acid	C20H38O4	342.277	4	43.9726	52.1382	57.0341	61.0023	60.1165	47.1643	121.773	134.412	130.414	107.4	106.261	124.91	53.5713	120.862	0.443246	-1.17382	3.69549e-07	6.43233	0.86393
4.971	/	366.227	HMDB0038580	Cibaric acid	C18H28O5	324.194	2	59.7259	62.2411	71.0861	71.8544	68.5483	64.8063	3.80519	3.07418	4.3667	4.48103	3.93009	3.39993	66.377	3.84285	17.2728	4.11043	5.96121e-07	6.22467	1.64026
4.631	/	373.091	HMDB0029289	3-Feruloyl-1,5-quinolactone	C17H18O8	350.1	4	1.20339	1.03258	1.25905	1.17041	1.22766	1.36278	1.80664	1.57732	2.5133	1.56791	1.88008	1.51678	1.20931	1.81034	0.668003	-0.582073	0.000904377	3.04365	0.550964
4.457	/	374.216	HMDB0035025	8-Hydroxygeraniol 8-O-glucoside	C16H28O7	332.184	2	126.406	130.837	113.865	122.534	145.332	112.933	41.8267	49.2421	58.408	44.1455	46.3952	53.9946	125.318	49.002	2.5574	1.35468	1.38261e-07	6.8593	0.93272
3.074	/	376.175	HMDB0036837	Isocolumbin	C20H22O6	358.142	2	0.368943	0.40525	0.401752	0.394124	0.378327	0.346855	88.0369	123.514	129.29	111.332	96.3291	107.269	0.382542	109.295	0.00350008	-8.15839	7.31829e-06	5.13559	2.30912
3.939	/	378.19	HMDB0303945	Lactol	C20H24O6	360.157	3	2.8253	1.26184	1.87139	2.30808	2.65713	2.27464	465.3	500.868	461.204	426.482	434.848	401.344	2.19973	448.341	0.00490638	-7.67113	7.0738e-07	6.15035	2.24464
3.359	/	380.206	HMDB0034475	Hydroxyisonobilin	C20H26O6	362.173	2	4.66306	4.59358	4.93702	4.98415	4.79058	5.10127	160.184	144.822	130.708	141.76	225.187	205.023	4.84494	167.947	0.028848	-5.11539	5.18187e-05	4.28551	1.82218
4.446	/	386.253	HMDB0005099	Thromboxane B3	C20H32O6	368.22	2	1.08611	1.09475	1.27648	1.12327	1.29265	1.21772	2.13502	2.263	2.23034	2.00188	2.42093	2.42146	1.18183	2.24544	0.526325	-0.925975	1.32959e-07	6.87628	0.770076
3.606	386.084	387.091	HMDB0302546	2-trans-O-Feruloylglucaric acid	C16H18O11	386.085	2	1.41182	1.34041	1.52979	1.51509	1.40373	1.26284	2.66474	1.98883	2.32792	2.30118	2.31928	2.42053	1.41061	2.33708	0.603579	-0.728385	2.20484e-06	5.65662	0.674332
2.156	/	393.136	HMDB0032197	Cellulose, microcrystalline	C14H26O11	370.148	2	0.448012	0.450203	0.435091	0.416629	0.434575	0.413647	0.428293	0.460874	0.453896	0.468425	0.466224	0.544588	0.433026	0.470383	0.920582	-0.119383	0.0103666	1.98436	0.210222
1.885	/	394.185	HMDB0032105	1,2-Anhydridoniveusin	C20H24O7	376.152	2	0.718686	0.699378	0.681319	0.693397	0.651638	0.676039	234.453	304.547	317.77	337.805	217.429	246.878	0.686743	276.48	0.00248388	-8.65319	1.78509e-05	4.74834	2.37683
6.209	/	423.234	HMDB0260485	MG(5-iso PGF2VI/0:0/0:0)	C21H36O7	400.246	2	21.1788	16.6073	15.0688	14.8177	15.6885	15.3159	8.50116	7.96768	16.6862	8.9734	6.65336	8.20585	16.4462	9.49794	1.73155	0.792064	0.000732782	3.13503	0.666432
1.915	/	402.15	CSID16736502	Kasugamycin	C14H25N3O9	379.159	4	97.3169	117.803	112.753	112.731	106.014	112.634	0.356017	0.390907	0.388866	0.364214	0.362942	0.417449	109.875	0.380066	289.095	8.1754	3.56287e-07	6.4482	2.31348
2.923	/	406.134	HMDB0001542	N-Acetyllactosamine	C14H25NO11	383.143	4	0.415105	0.416263	0.433142	0.411829	0.416056	0.418563	0.350515	0.384172	0.364631	0.378729	0.368217	0.399607	0.418493	0.374312	1.11803	0.160963	6.18566e-05	4.20861	0.304152
3.586	/	446.157	CSID4444792	Eupachloroxin	C20H25ClO8	428.124	2	1.06137	1.07175	1.06822	1.01276	1.0787	1.05788	185.944	278.18	243.557	256.262	227.735	324.527	1.05845	252.701	0.00418854	-7.89934	2.02336e-05	4.69393	2.27026
3.844	/	409.091	CSID389045	Glucosyloxyanthraquinone	C20H18O8	386.1	4	32.1189	2.71963	38.9421	42.6635	5.47273	2.61071	1.2711	1.12996	1.16422	1.3405	1.58876	2.92085	20.7546	1.56923	13.2259	3.7253	0.0108581	1.96424	1.19926
14.504	/	409.328	HMDB0072854	MG(i-20:0/0:0/0:0)	C23H46O4	386.34	2	13.4353	21.2139	18.9496	31.136	26.7599	17.2507	0.374538	0.594365	0.233581	0.459778	0.182828	0.365091	21.4576	0.368363	58.2511	5.86421	0.00015851	3.79994	1.95503
4.469	/	414.211	HMDB0003134	Biocytin	C16H28N4O4S	372.183	14	0.619612	0.606204	0.631683	0.664963	0.680063	0.627716	37.1159	38.0394	28.1304	63.1178	94.716	32.2534	0.638374	48.8955	0.0130559	-6.25916	0.00137673	2.86115	1.99239
2.971	/	415.12	HMDB0034249	Caryoptosidic acid	C16H24O11	392.132	2	0.292536	0.309843	0.300889	0.316135	0.308505	0.290303	0.36638	0.369304	0.379259	0.366133	0.343257	0.397283	0.303035	0.370269	0.818418	-0.28909	6.58271e-06	5.1816	0.420159
3.22	/	418.185	HMDB0258246	Sergliflozin A	C20H24O7	376.152	3	1.23208	0.940889	1.086	0.925445	0.773869	0.923458	188.411	215.523	234.715	221.02	213.021	232.355	0.98029	217.507	0.00450693	-7.79364	6.76944e-07	6.16945	2.2598
4.66	/	420.201	HMDB0259457	N-Acetyl-9-aminominocycline, (4R)-	C20H31NO7	397.21	3	1.47545	1.53598	1.43736	1.33616	1.49886	1.55577	1150.02	1163.98	1318.36	984.7	1079.84	937.381	1.47326	1105.71	0.00133241	-9.55175	4.18445e-06	5.37836	2.49956
3.338	/	423.175	CSID4444887	Enicoflavine	C10H13NO4	211.084	2	62.7335	63.8945	52.0919	55.6852	52.7017	51.8307	4.42837	4.53611	4.09834	4.66498	4.29756	5.12133	56.4896	4.52445	12.4854	3.64217	2.11363e-06	5.67497	1.54242
9.848	/	423.325	HMDB0060131	3beta-Hydroxy-5-cholestenal	C27H44O2	400.334	4	8.04185	6.52308	28.5184	13.009	13.1935	12.7	2.17648	1.82619	2.25326	2.00172	3.22498	2.25288	13.6643	2.28925	5.9689	2.57747	0.00125858	2.90012	1.21322
1.378	/	428.191	HMDB0252130	Eurycomanol	C20H26O9	410.158	2	1.10737	1.03894	1.12493	1.16886	1.02911	1.23363	38.7351	60.9771	60.2757	52.9701	47.972	55.8758	1.11714	52.801	0.0211576	-5.56268	1.18131e-05	4.92764	1.90437
4.559	434.12	435.128	HMDB0037480	Eriodictin	C21H22O10	434.121	2	1.15301	1.1339	1.11901	1.17671	1.13983	0.985369	1.02198	1.10688	1.13603	1.06854	1.36068	1.07508	1.11797	1.1282	0.990936	-0.0131364	0.122278	0.912652	0.0160167
4.058	/	438.175	HMDB0040565	Aloesol 7-glucoside	C19H24O9	396.142	2	52.4433	43.8234	35.5304	38.4224	38.4076	34.3635	1.98023	1.61786	4.55534	7.89843	3.40336	3.05177	40.4984	3.75116	10.7962	3.43246	2.49161e-07	6.60352	1.50581
10.46	/	439.32	HMDB0002197	7a,12a-Dihydroxy-cholestene-3-one	C27H44O3	416.329	4	6.78651	5.2325	4.16741	10.2082	4.07603	5.04166	0.856796	1.31589	1.77833	0.85451	1.30441	0.719729	5.91871	1.13828	5.1997	2.37843	0.000898015	3.04672	1.20422
3.259	/	448.196	HMDB0060856	O-Desmethyltramadol glucuronide	C21H31NO8	425.205	3	0.594058	0.944556	0.523625	0.446211	0.752162	0.445253	0.509485	0.531379	0.474546	0.455597	0.406637	0.423263	0.617644	0.466818	1.32309	0.403917	0.0211948	1.67377	0.344868
11.375	/	451.283	HMDB0060126	25-Hydroxyvitamin D3-26,23-lactone	C27H40O4	428.293	3	115.276	101.569	98.0558	102.922	90.1779	113.693	1.20192	0.418675	0.500443	0.385834	1.23288	1.95457	103.616	0.949054	109.178	6.77054	1.29727e-06	5.88697	2.12947
3.177	452.131	453.138	HMDB0037949	Catechin 7-glucoside	C21H24O11	452.132	2	0.32878	0.331358	0.315458	0.329689	0.326844	0.324914	0.443723	0.379537	0.362018	0.364959	0.367355	0.392756	0.326174	0.385058	0.847077	-0.239434	0.00122488	2.91191	0.362144
12.521	452.328	453.335	HMDB0035888	Tyromycic acid	C30H44O3	452.329	2	8.65886	11.5462	4.50537	5.23992	4.86739	4.53154	1.75487	1.68821	7.21308	1.6592	4.17541	1.82748	6.55821	3.05304	2.14809	1.10306	0.00818013	2.08724	0.749043
2.966	/	454.206	HMDB0252347	Fluocinolone	C21H26F2O6	412.17	6	0.437872	0.463776	0.450374	0.473195	0.461775	0.434529	116.127	126.48	130.684	126.171	94.5521	135.151	0.453587	121.528	0.00373238	-8.06569	3.76587e-06	5.42413	2.29634
4.747	456.164	479.153	HMDB0041398	Persicogenin 3'-glucoside	C23H26O11	478.148	3	1.05013	1.06122	1.09711	1.02264	1.27597	1.03219	1.28112	1.19209	1.38052	1.41261	1.13164	1.3466	1.08988	1.29076	0.844366	-0.244059	0.00166154	2.77949	0.342813
4.868	/	457.24	HMDB0007856	LysoPA(18:2/0:0)	C21H39O7P	434.243	16	2.33928	2.39053	1.10839	2.73845	3.14962	2.84038	6.52167	10.5484	12.0477	13.6558	9.6795	8.70841	2.42778	10.1936	0.238167	-2.06995	0.000128747	3.89026	1.1297
10.568	/	461.268	HMDB0007854	LysoPA(18:0/0:0)	C21H43O7P	438.275	8	86.444	85.5226	87.82	85.0027	82.4954	78.5726	2.48656	1.76922	1.80993	2.05536	2.66947	1.72149	84.3095	2.08534	40.4297	5.33734	4.20718e-08	7.37601	1.871
5.955	464.11	465.117	HMDB0250883	Davallialactone	C25H20O9	464.111	2	114.014	78.7162	70.5453	84.3426	87.1258	92.6597	3.32742	4.03173	3.8315	5.94273	4.44207	5.52412	87.9007	4.5166	19.4617	4.28257	1.62266e-05	4.78977	1.67136
8.79	/	475.268	HMDB0297002	DG(20:4-2OH/0:0/2:0)	C25H40O7	452.277	3	7.18133	3.45194	3.86338	5.63231	16.5573	13.0125	5.2766	4.82438	6.06553	6.09623	6.52557	2.78241	8.28312	5.26179	1.5742	0.654622	0.0375923	1.4249	0.315375
4.241	478.074	479.081	HMDB0029212	Quercetin 3-O-glucuronide	C21H18O13	478.075	2	2.56335	2.5425	2.13561	2.03261	2.05773	2.42898	1.20359	1.23464	1.157	1.12859	1.09856	1.09282	2.29347	1.15254	1.98993	0.992718	2.34292e-05	4.63024	0.794363
4.285	478.147	479.154	HMDB0037482	Persiconin	C23H26O11	478.148	2	1.88186	1.75283	1.39654	1.621	1.73369	1.64178	0.980386	0.936073	0.944616	1.01035	0.811261	0.840602	1.67128	0.920548	1.81553	0.860391	1.34044e-06	5.87275	0.7351
5.524	488.131	489.138	HMDB0039489	6''-O-Acetylglycitin	C24H24O11	488.132	2	42.4271	46.2585	31.8976	35.8779	32.4503	33.7371	2.2754	1.36375	1.61279	2.38358	1.26876	0.714204	37.1081	1.60308	23.148	4.53281	1.14152e-05	4.94252	1.72556
6.644	488.202	489.209	HMDB0302537	Limonoate a-ring-lactone	C26H32O9	488.205	6	1.0653	1.11988	1.00679	1.24145	0.968442	0.963001	9.80685	2.64053	3.37841	3.55716	2.62779	2.88938	1.06081	4.15002	0.255615	-1.96795	0.00828679	2.08161	1.01695
7.165	/	491.263	HMDB0296907	DG(2:0/PGD2/0:0)	C25H40O8	468.272	3	4.49888	1.90897	2.5203	4.21957	5.24612	3.69361	1.78372	1.82197	1.94036	1.853	1.96838	1.65148	3.68124	1.83648	2.0045	1.00325	0.00335677	2.47408	0.689602
3.718	506.105	507.112	HMDB0029271	Quercetin 3-O-(6''-acetyl-glucoside)	C23H22O13	506.106	2	149.594	171.456	154.566	147.324	155.336	190.205	18.6819	16.4855	19.8804	6.25902	15.6355	11.2862	161.414	14.7048	10.977	3.45641	9.13335e-07	6.03937	1.50405
4.095	/	528.316	HMDB0296912	DG(6 keto-PGF1alpha/2:0/0:0)	C25H42O9	486.283	2	35.9645	34.8458	32.4724	34.8019	32.4861	34.0587	3.1866	11.4988	5.12751	4.49436	4.55323	2.27565	34.1049	5.18936	6.57208	2.71635	1.03769e-08	7.98393	1.34079
4.025	/	529.133	HMDB0037352	Caryatin glucoside	C24H26O12	506.142	3	83.9709	75.2806	104.133	90.8415	104.858	75.7591	3.70921	2.70057	3.12458	2.13932	5.02396	13.7606	89.1405	5.07637	17.5599	4.13421	3.72324e-06	5.42908	1.67132
10.093	533.347	534.355	HMDB0011522	LysoPE(22:2/0:0)	C27H52NO7P	533.348	1	0.5719	0.668286	0.611096	0.620844	0.570296	0.550282	0.433783	0.415284	0.471311	0.437373	0.449553	0.431468	0.598784	0.439795	1.36151	0.445203	5.56168e-06	5.25479	0.523454
3.657	/	544.238	HMDB0035039	Phaseolus epsilon	C25H34O12	526.205	2	5.54412	6.41391	5.73957	6.3363	2.96408	4.57562	9.44672	8.43161	10.0448	8.76095	10.6987	13.455	5.26227	10.1396	0.51898	-0.94625	0.000110802	3.95545	0.7324
6.575	/	547.216	HMDB0059794	Gluten exorphin B4	C24H27N5O9	529.181	3	1.04441	2.28506	0.89259	1.70273	1.04322	3.45693	83.9364	94.4457	85.8769	62.1868	84.9521	88.7398	1.73749	83.3563	0.0208441	-5.58421	2.07394e-08	7.6832	1.92538
4.937	550.095	551.102	HMDB0037368	Quercetin 3-(6''-malonyl-glucoside)	C24H22O15	550.096	2	843.306	703.233	543.158	778.901	651.674	714.829	12.707	6.22981	6.59549	7.54599	25.4023	7.65189	705.85	11.0221	64.0397	6.00089	7.95808e-06	5.09919	1.9993
9.685	/	553.424	HMDB0004590	19-Nor-5-androstenediol	C18H28O2	276.209	2	50.9759	51.9546	67.71	60.87	71.8196	59.9122	22.0138	20.5394	30.6487	16.4835	14.6589	25.8396	60.5404	21.6973	2.79022	1.48038	2.37912e-06	5.62358	0.96331
7.259	/	555.148	HMDB0041209	Sesaminol glucoside	C26H28O12	532.158	2	1.10118	1.15525	0.875772	0.972816	1.25194	0.894122	81.6975	77.6252	91.2706	88.483	85.0631	75.5721	1.04185	83.2853	0.0125094	-6.32085	5.80517e-07	6.23619	2.03484
3.488	556.176	557.183	CSID391585	7-Dehydrologanin tetraacetate	C25H32O14	556.179	7	0.465104	0.446993	0.425829	0.469241	0.428579	0.407389	0.445312	0.465823	0.481444	0.441767	0.473238	0.460074	0.440522	0.461277	0.955007	-0.0664166	0.0190226	1.72073	0.147285
2.79	/	575.157	HMDB0301967	Cucumerin A	C29H28O11	552.163	8	0.290667	0.262011	0.30468	0.255906	0.308136	0.28126	0.199151	0.214577	0.222558	0.199745	0.212235	0.225539	0.283777	0.212301	1.33667	0.418646	1.40779e-05	4.85146	0.502018
3.823	578.141	579.148	HMDB0013690	Procyanidin	C30H26O12	578.142	2	0.801554	0.75244	0.797468	0.972267	0.876538	0.918359	1.23567	1.09847	1.13177	1.23386	1.54448	1.61914	0.853104	1.31056	0.650944	-0.619394	0.000656089	3.18304	0.587832
13.088	/	591.258	HMDB0033828	Desglucocheirotoxol	C29H44O10	552.293	3	0.82122	0.717635	0.821468	0.854049	1.09844	1.19203	3.10273	1.65904	1.84851	2.04462	2.42008	2.54275	0.917473	2.26962	0.40424	-1.30671	0.00026941	3.56959	0.883385
3.869	/	592.201	HMDB0040728	Neolicuroside	C26H30O13	550.169	2	1.33249	1.36415	1.3257	1.61628	1.45714	1.52667	2.05416	1.82608	1.88145	2.16632	2.56751	2.69163	1.43707	2.19786	0.653852	-0.612965	0.000657353	3.1822	0.586911
2.724	/	596.232	HMDB0041413	Marmesin rutinoside	C26H34O13	554.2	2	0.382873	0.439975	0.407926	0.421326	0.422115	0.38463	0.25572	0.284108	0.281285	0.285835	0.277049	0.316343	0.409807	0.28339	1.44609	0.532157	1.132e-06	5.94615	0.577694
4.027	622.115	623.122	HMDB0301685	Apigenin 7-O-diglucuronide	C27H26O17	622.117	3	0.965767	1.06674	0.992525	1.01334	0.999965	0.900671	0.661415	0.745684	0.748694	0.704335	0.692836	0.718787	0.989834	0.711958	1.3903	0.475394	9.7043e-07	6.01304	0.546669
12.017	/	623.284	HMDB0002577	Cholic acid glucuronide	C30H48O11	584.32	2	0.734434	0.658022	0.654415	0.735564	0.37773	0.539017	0.143961	0.219957	0.403606	0.147832	0.171494	0.127886	0.61653	0.202456	3.04526	1.60657	5.59329e-05	4.25233	0.987125
4.557	624.203	625.211	HMDB0253112	Hesperidin methylchalcone	C29H36O15	624.205	3	1.07988	1.06198	1.04804	1.10208	1.03835	0.922874	0.95716	1.03136	1.06398	1.00077	0.920149	1.0069	1.0422	0.996719	1.04563	0.0643743	0.0331637	1.47934	0.127148
8.193	/	691.127	HMDB0039929	2''-O-Acetylrutin	C29H32O17	652.164	1	119.394	114.426	120.354	118.393	104.751	107.036	3.53849	4.73093	3.83981	2.88387	3.44689	3.82529	114.059	3.71088	30.7364	4.94188	2.19045e-07	6.65947	1.79952
4.627	/	692.288	HMDB0304700	Linalool (8-hydroxydihydro-)	C32H42O14	650.257	4	65.7319	59.6439	62.3875	74.1404	66.5155	64.7449	1.55109	1.5208	1.5612	0.995748	1.54934	2.6334	65.5273	1.63526	40.0715	5.3245	4.51922e-10	9.34494	1.87138
4.052	/	708.247	HMDB0039337	Tetramethylquercetin 3-rutinoside	C31H38O16	666.216	4	1.76184	1.94605	1.81065	1.84862	1.82423	1.64309	1.37111	1.36035	1.42202	1.28491	1.26393	1.54933	1.80575	1.37527	1.31301	0.392875	1.25474e-05	4.90145	0.486377
3.01	/	730.268	HMDB0041149	Glucoliquiritin apioside	C32H40O18	712.221	18	0.196702	0.205613	0.210574	0.216498	0.209192	0.202695	0.227302	0.240051	0.256355	0.241165	0.23184	0.28712	0.206879	0.247306	0.836532	-0.257508	0.000422855	3.37381	0.371326
4.045	/	759.294	HMDB0253113	Hetastarch	C29H52O21	736.3	6	0.800757	0.884479	0.822943	0.840199	0.787872	0.746783	0.548406	0.618277	0.646307	0.583993	0.574459	0.704173	0.813839	0.612602	1.32849	0.409792	2.31235e-05	4.63595	0.493161
4.557	/	788.294	HMDB0040342	Leonoside A	C35H46O19	770.263	5	0.903605	0.888629	0.876959	0.922178	0.868857	0.772227	0.800917	0.863005	0.890302	0.837407	0.769947	0.842533	0.872076	0.834019	1.04563	0.0643743	0.0331637	1.47934	0.127148
12.248	/	808.465	HMDB0267751	PA(i-16:0/PGE2)	C39H69O11P	744.458	11	0.154309	0.160022	0.173564	0.209433	0.174695	0.233997	7.02122	10.0583	5.17989	8.77809	7.10613	7.66238	0.184337	7.63433	0.0241457	-5.37209	4.2285e-05	4.37381	1.86886
